# Supplementary material for: Ectopic Expression of a Heterologous Glutaredoxin Enhances Drought Tolerance and Grain Yield in Field Grown Maize
Source: Int J Mol Sci. 2021 May 19;22(10):5331. doi: 10.3390/ijms22105331 (PMC8158702; doi:10.3390/ijms22105331)
Supplement: Supplementary file 1 [file ijms-22-05331-s001.zip]

Archive with 1 entries (1 files):
- ijms-1212140-supplementary.pdf
